# Supplementary material for: Influence of Atopic Dermatitis on the Dermoscopic Phenotype of Positive Patch Test Reactions: A Prospective Comparative Study
Source: Life (Basel). 2026 Apr 14;16(4):663. doi: 10.3390/life16040663 (PMC13117260; doi:10.3390/life16040663)
Supplement: Supplementary file 1 [file life-16-00663-s001.zip]

Archive with 1 entries (1 files):
- life-4226586-supplementary.pdf
